# Supplementary material for: Association between Residential Greenness and Incidence of Parkinson’s Disease: A Population-Based Cohort Study in South Korea
Source: Int J Environ Res Public Health. 2022 Mar 15;19(6):3491. doi: 10.3390/ijerph19063491 (PMC8951185; doi:10.3390/ijerph19063491)
Supplement: Supplementary file 1 [file ijerph-19-03491-s001.zip]

Archive with 1 entries (1 files):
- ijerph-1618803-supplementary.pdf
